# Supplementary material for: DNA-Binding Properties of a Novel Crenarchaeal Chromatin-Organizing Protein in Sulfolobus acidocaldarius
Source: Biomolecules. 2022 Mar 30;12(4):524. doi: 10.3390/biom12040524 (PMC9025068; doi:10.3390/biom12040524)
Supplement: Supplementary file 1 [file biomolecules-12-00524-s001.zip]

Archive with 1 entries (1 files):
- biomolecules-1601255-supplementary.pdf
